# Supplementary material for: Enhancement of Mechanical Properties and Bonding Properties of Flake-Zinc-Powder-Modified Epoxy Resin Composites
Source: Polymers (Basel). 2022 Dec 5;14(23):5323. doi: 10.3390/polym14235323 (PMC9740281; doi:10.3390/polym14235323)
Supplement: Supplementary file 1 [file polymers-14-05323-s001.zip]

Archive with 1 entries (1 files):
- polymers-2053543-supplementary.pdf
